# Supplementary material for: A simulated night shift in the emergency room increases students’ self-efficacy independent of role taking over during simulation
Source: BMC Med Educ. 2016 Jul 15;16:177. doi: 10.1186/s12909-016-0699-9 (PMC4946185; doi:10.1186/s12909-016-0699-9)
Supplement: Additional file 3: — Dataset of the study. (XLS 65 kb) [file 12909_2016_699_MOESM3_ESM.xls]

## Sheet: Tabelle1
ID	Group	Curriculum	Age	gender	EMS-Educ	Nursing-Educ	PreEfficCardio	PreEfficPulmo	PreEfficNephro	PreEfficGastro	PreEfficAnaesth	PreEfficPediat	PreEfficGyn	PreEfficDerma	PreEfficGM	PreEfficSurg	PreEfficNeuro	PreEfficUrol	PreEfficRadiol	PreEfficEys	PreEfficENT	PreEfficPsych	PreEfficOnc	PreEfficHistory	SurgRole	Surg_SiSurgerheit	SurgTLSiSurgheit	SurgTLTeamarbeit	SurgBeo2TL	SurgBeoSiSurgheit	SurgTMangeleitet	SurgTM2TL	SurgTM2heit	SurgTMTeamarbeit	UroRole	UroTL2heit	UroTLTeamarbeit	UroTMangeleitet	UroTM2TL	UroTM2heit	UroTMTeamarbeit	PURole	PUTL2heit	PuTLTeamarbeit	PuBeo2TL	PuBeo2heit	PuTMangeleitet	PuTM2TL	PuTM2heit
A56GE	Frank	1	23	1	0	0	0	-1	-1	2	-1	-1	0	-2	0	0	0	-3	0	2	0	2	-3	2	2	2					1	1	2	1	2	0	0	1	-1	-1	3	1	1	2	0	0	0	0	0
A58A	Ross	2	26	2	0	0	0	0	0	0	0	-1	-2	0	1	2	1	1	0	-2	1	-2	-3	0	2	2					3	3	3	-3	2			2	3	2	3	3			2	2
AB59TE	Ross	2	26	1	1	0	0	1	0	-1	1	0	2	0	0	-1	-1	1	-1	-3	-2	-2	-1	2	2	0					0	0	0	1	0							1	1	2	0	0	0	0	0
AC88PA	Ross	2	25		0	0	-2	-2	-2	-1	0	1	-2	0	0	-2	1	0	-1	-1	-1	0	-1	-1	2	2					0	1	2	2	0							2	0	0	0	0	1	0	2
BR51ER	Frank	2	28	2	0	0	-2	-1	-3	0	0	-2	-2	-2	-1	-2	-2	-2	0	-2	-2	-2	-2	1	1	0	0	-1														3			1	-1
CE60ED	House	1	25	1	0	0	0	0	0	0	0	-1	0	0	0	0	0	0	0	0	-1	0	-1	-1	1			0							2			2	2	3	3	3			1	1
Surg54HA	Ross	1	25	1	0	0	1	0	1	1	1	-1	1	-1	-1	0	1	-1	1	-2	-2	0	-1	2	1	1	1	1							1	1	2					3			1	1
DA60DI	Shepherd	2	25	1	0	0	1	1	1	1	2	-1	-1	-2	1	1	-1	-1	0	-1	-1	0	-2	2	2	2					2	2	2	3	2			2	3	3	3	3			1	2
DO	Grey	2	27	2	0	0	0	0	-1	1	1	-2	-1	-1	0	2	0	0	1	-1	0	-1	-2	2	2	2					-2	-2	2	2	2			-1	-1	2	2	3			-1	1
ER41TH	Dorian	2	50	1	0	0	-1	-1	-1	0	-2	-2	-2	-2	-1	-3	-1	-1	-3		-1	0	-1	2	3	0			1	0					2			2	1	3	3	2					1	1	2
ER48GÜ	House	2	33	1	0	1	0	1	0	0	1	0	-1	-2	0	0	-1	-1	-1	-2	-2	-2	-2	1	2	-1					-1	-1	1	-1	0							3	0	0	2	0	0	0	0
EU55JO	Grey	2	26	1	0	0	2	1	0	0	1	-2	2	-2	2	0	-3	0	0	-3	-3	-3	0	3	2	-2					-2	-2	2	-2	0							2	0	0	0	0	-1	-1	-1
EU60FR	Grey	2	23	1	0	0	1	0	0	1	0	0	0	-1	2	0	1	0	0	-1	-1	2	1	2	1	-1	-1	0							1	-1	2	0	0	0	0	2	0	0	0	0	2	2	1
GA56HA	Dorian	2	25	1	0	0	-1	0	0	0	-2	1	0	0	0	0	0	0	0	0	0	0	0	1	2	2					2	2	2	2	0							3	0	0	1	1	0	0	0
JR50WE	Grey	1	30	1	0	0	0	0	0	1	0	-1	1	-1	1	1	0	-1	0	-2	-1	-1	1	2	3	2			0	2												3			-1	1
JU48JÜ	Frank	1	27	2	0	0	-1	-1	-2	-1	0	-2	-3	-3	-1	0	-1	-2	1	-2	-1	1	-1	1	3	2			1	2					1	0	1					2					-1	1	-2
KA52DI	Frank	1	26	1	0	0	0	-1	-1	1	0	1	-1	-3	1	2	-1	-2	0	-2	-2	2	-2	3	3	3			0	3												2					-1	1	-1
MA44DA	Grey	2	31	2	0	0	-1	0	-1	0	-1	0	-1	-1	0	-2	0	-1	0	-1	-1		2	1	3	0			0	0					2			1	1	2	2	1	1	1
MA49AB	Shepherd	1	32		0	0	0	0	0	0	0	0	0	0	0	0	0	0	0	0	0	0	0	0	2	1					1	1	2	1	2			2	3	3	0	1	2	1
MA59Surg	Frank	1	24	1	0	0	1	-1	-2	0	-2	2	0	-1	1	1	-1	-2	-2	-2	0	0	-1	2	2	0					0	3	2	0	2	0	0	2	1	2	2	3	0	0	2	1	0	0	0
ME56CE	Shepherd	1	25	1	0	0	-1	-1	-2	1	0	-1	0	0	0	1	0	-2	1	-2	-3	0	-1	1	1	1	1	-2							0							2	0	0	0	0	-2	-2	0
MO44MR	House	2	36	2	0	0	0	-1	-2	0		1	0	0	0	-1	-2	-1	0	-2	0	1	-1	1	3	1			-3	1					1	1	2	0	0	0	0	2	0	0	0	0	2	2	1
MO57KI	Ross	2	24	1	0	0	1	1	2	2	1	2	0	-1	1	-1	-1	0	0	-2	-1	-1	0	1	2	-1					2	3	1	-1	2	0	0	1	2	2	3	2	0	0	0	0	1	0	2
RE44HA	House	2	25	1	0	0	0	-1	-2	-1	0	-1	-1	-2	1	3	0	-1	2	-1	-1	-2	-3	2	3	2			-2	2					2			2	2	3		1	0	1
SA52HE	Shepherd	2	27	2	0	0	1	0	0	1	2	0	-1	-1	1	1	0	0	2	-3	-3	-1	1	1	2	0					-1	0	1	0								3			1	0
SA64JO	Dorian	2	26	2	0	0	0	-1	-1	-1	0	-1	-2	0	0	0	-1	-1	0	-1	-1	-1	-2	0	1	1	1	1							1	2	1					3	0	0	1	0	0	0	0
SO60JÜ	Shepherd	2	24	1	0	0	-2	-3	1	-1	0	0	2	0	0	1	1	3	1	0	-1	0	1	2	2	2					3	2	2	2	1	3	3					2					1	0	1
ST62FR	Dorian	1	24	1	0	0	1	0	1	2	2	0	-1	-2	0	1	-3	-2	-1	-2	-2	-1	-1	1	2	2					-1	-2	2	-1								1	1	1
TH44UL	House	2	26	2	0	0	1	0	0	1	0	-1	-2	-2	1	0	0	-1	-1	-2	-2	-1	0	2	2	2					1	0	2	2								2					0	0	1
UR51WA	Dorian	2	28	2	1	0	-2	-2	-2	-2	0	-1	-3	-3	-2	0	0	-3	-2	-3	-2	-3	-1	0	3	1			2	1					2	0	0	3	3	3	3	2	0	0	0	0	3	3	3
[truncated: 55 more columns]
